# Supplementary material for: Numerical Simulation and Experimental Verification of Melt-Spinning Parameters’ Effects on Multi-Leaf Hollow-Profiled Fiber Preparation
Source: Polymers (Basel). 2024 Jan 13;16(2):0. doi: 10.3390/polym16020228 (PMC11154422; doi:10.3390/polym16020228)
Supplement: Supplementary file 1 [file polymers-16-00228-s001.zip]

Archive with 1 entries (1 files):
- polymers-2698965-supplementary.pdf
